# Supplementary material for: Conditions for improved accuracy of noninvasive preimplantation genetic testing for aneuploidy: Focusing on the zona pellucida and early blastocysts
Source: Reprod Med Biol. 2024 Sep 10;23(1):e12604. doi: 10.1002/rmb2.12604 (PMC11387587; doi:10.1002/rmb2.12604)
Supplement: Supplementary file 1 — Appendix S1: [file RMB2-23-e12604-s001.zip]

Archive with 8 entries (8 files):
- rmb212604-sup-0001-FigureS1.pdf
- rmb212604-sup-0002-FigureS2.pdf
- rmb212604-sup-0003-FigureS3.pdf
- rmb212604-sup-0004-TableS1.pdf
- rmb212604-sup-0005-TableS2.pdf
- rmb212604-sup-0006-TableS3.pdf
- rmb212604-sup-0007-TableS4.pdf
- rmb212604-sup-0008-TableS5.pdf
